# Supplementary material for: Species turnover and functional nestedness constitute the geographic patterns of stream diatoms in the Three Parallel Rivers region, China
Source: Ecol Evol. 2024 Jul 14;14(7):e70010. doi: 10.1002/ece3.70010 (PMC11246976; doi:10.1002/ece3.70010)
Supplement: Supplementary file 1 — Data S1. [file ECE3-14-e70010-s001.xlsx]

## Sheet: Sheet1
Current accepted namexin	Synonym	low profile	high profile	motile	free move	floating	Adnate	mucilage	colonies	size1	size2	size3	size4	size5	Attachment
Achnanthidium deflexum (C.W.Reimer) J.C.Kingston	Achnanthes deflexa C.W.Reimer	+						+		+					Attached
Achnanthidium catenatum (Bily & Marvan) Lange-Bertalot]	Achnanthes catenata Bily & Marvan	+						+		+					Attached
Achnanthes clevei var. clevei Grunow		+						+		+					Attached
Platessa conspicua (Ant.Mayer) Lange-Bertalot	Achnanthes conspicua Ant.Mayer	+						+					+		Attached
Achnanthidium exiguum var. elliptica (Hustedt)M.A.Harper	Achnanthes exigua var. elliptica Hustedt	+						+			+				Attached
Achnanthes sp.		+						+				+			Attached
Achnanthidium exile (Kützing) Heiberg	Achnanthes exilis Kützing	+						+					+		Attached
Eucocconeis flexella (Kützing) F.Meister	Achnanthes flexella (Kützing) Brun	+						+			+				Attached
Achnanthes fragilarioides J.B.Petersen	Achnanthes fragilarioides J.B.Petersen	+						+		+					Attached
Psammothidium grischunum Bukhtiyarova & Round	Achnanthes grischuna Wuthrich	+						+			+				Attached
Platessa holsatica (Hustedt) Lange-Bertalot	Achnanthes holsatica Hustedt	+						+				+			Attached
Planothidium lanceolatum (Brébisson ex Kützing) Lange-Bertalot	Achnanthes lanceolata (Brébisson ex Kützing) Grunow	+						+			+				Attached
Achnanthes lanceolata f. rhombica J.R.Carter		+						+					+		Attached
Planothidium dubium (Grunow) Round & Bukhtiyarova	Achnanthes lanceolata ssp. dubia (Grunow) Lange-Bertalot	+						+			+				Attached
Achnantheiopsis lanceolatoides (Sovereign) Lange-Bertalot	Achnanthes lanceolata ssp. lanceolatoides (Sovereign) Lange-Bertalot	+						+		+					Attached
Achnanthidium minutissimum (Kützing) Czarnecki	Achnanthes minutissima Kützing	+						+				+			Attached
Planothidium pericavum (J.R.Carter) Lange-Bertalot	Achnanthes pericava J.R.Carter	+						+			+				Attached
Kolbesia gessneri (Hustedt) Aboal	Achnanthes ploenensis var. gessneri (Hustedt) Lange-Bertalot	+						+				+			Attached
Achnanthidium pusillum (Grunow) Czarnecki	Achnanthes pusilla Grunow	+						+			+				Attached
Karayevia suchlandtii (Hustedt) Bukhtiyarova	Achnanthes suchlandtii Hustedt	+						+				+			Attached
Actinocyclus normanii (W.Gregory ex Greville) Hustedt				+		+						+			Unattached
Halamphora montana (Krasske) Levkov	Amphora montana Krasske	+					+						+		Attached
Asterionella ralfsii W.Smith			+			+								+	Unattached
Bacillaria paxillifera (O.F.Müller) T.Marsson	Bacillaria paradoxa J.F.Gmelin			+	+									+	Unattached
Cocconeis neodiminuta Krammer		+					+				+				Attached
Cocconeis placentula Ehrenberg		+					+							+	Attached
Discostella asterocostata var. striata (J.Y.Chen) V.Houk & R.Klee	Cyclotella asterocostata var. striata J.Y.Chen	+				+				+					Unattached
Cyclotella caspia Grunow		+				+				+					Unattached
Stephanocyclus meneghinianus (Kützing) Kulikovskiy, Genkal & Kociolek	Cyclotella meneghiniana Kützing	+				+							+		Unattached
Cymbella affinis Kützing		+						+				+			Attached
Cymbella botellus (Lagerstedt) Schmidt		+						+					+		Attached
Encyonema latens (Krasske) D.G.Mann	Cymbella latens Krasske	+						+				+			Attached
Encyonema minutum (Hilse) D.G.Mann	Cymbella minuta Hilse	+						+		+					Attached
Encyonema silesiacum (Bleisch) D.G.Mann	Cymbella silesiaca Bleisch	+						+				+			Attached
Reimeria sinuata (W.Gregory) Kociolek & Stoermer	Cymbella sinuata W.Gregory	+						+			+				Attached
Cymbopleura subaequalis (Grunow) Krammer	Cymbella subaequalis Grunow	+						+			+				Attached
Cymbella tumidula Grunow		+						+				+			Attached
Denticula eximia Krammer & Lange-Bertalot				+	+							+			Unattached
Denticula tenuis Kützing				+	+									+	Unattached
Denticula valida (Pedicino) Grunow				+	+								+		Unattached
Odontidium hyemale (Roth) Kützing	Diatoma hyemalis (Roth) Heiberg		+					+						+	Attached
Odontidium mesodon (Ehrenberg) Kützing	Diatoma mesodon (Ehrenberg) Kützing		+					+					+		Attached
Didymosphenia geminata (Lyngbye) Mart.Schmidt			+					+						+	Attached
Eunotia minor (Kützing) Grunow			+		+								+		Unattached
Eunotia praerupta Ehrenberg			+						+					+	Unattached
Eunotia bigibba Kützing	Eunotia praerupta var. bigibba (Kützing) Grunow		+						+		+				Unattached
Eunotia tenella (Grunow) Hustedt			+						+		+				Unattached
Eunotia veneris (Kützing) De Toni			+						+				+		Unattached
Staurosirella alpestris (Krasske ex Hustedt) Le Cohu	Fragilaria alpestris Krasske ex Hustedt		+					+					+		Attached
Fragilaria arcus (Ehrenberg) Cleve	Fragilaria arcus (Ehrenberg) Cleve	+						+				+			Attached
Hannaea inaequidentata (Lagerstedt) Genkal & Kharitonov	Fragilaria arcus var. recta Cleve	+						+				+			Attached
Fragilaria capensis Grunow			+					+			+				Attached
Fragilaria capucina var. tenuis (C.Agardh) L.A.Brébisson			+					+			+				Attached
Fragilaria capucina Desmazières			+					+			+				Attached
Fragilariforma mesolepta (Rabenhorst) Кharitonov	Fragilaria capucina var. mesolepta (Rabenhorst) Rabenhorst		+					+			+				Attached
Fragilaria vaucheriae (Kützing) J.B.Petersen	Fragilaria capucina var. vaucheriae (Kützing) Lange-Bertalot		+					+			+				Attached
Staurosira construens Ehrenberg	Fragilaria construens (Ehrenberg) Grunow		+					+			+				Attached
Staurosira binodis (Ehrenberg) Lange-Bertalot	Fragilaria construens f. binodis (Ehrenberg) Hustedt		+					+			+				Attached
Fragilaria crotonensis Kitton			+					+				+			Attached
Fragilaria crotonensis var. contorta West & G.S.West			+					+				+			Attached
Fragilaria cyclopum (Brutschy) Lange-Bertalot			+					+					+		Attached
Ulnaria delicatissima (W.Smith) Aboal & P.C.Silva	Fragilaria delicatissima (W.Smith) Lange-Bertalot		+					+			+				Attached
Tabularia fasciculata (C.Agardh) D.M.Williams & Round	Fragilaria fasciculata (C.Agardh) Lange-Bertalot		+					+				+			Attached
Staurosira inflata (Heiden) A.Rusanov, Ács, E.Morales & Ector	Fragilaria heidenii Østrup		+					+						+	Attached
Distrionella incognita (E.Reichardt) D.M.Williams	Fragilaria incognita E.Reichardt		+					+				+			Attached
Martyana martyi (Héribaud) Round	Fragilaria leptostauron var. martyi (Héribaud) Lange-Bertalot		+					+			+				Attached
Fragilaria tenera var. nanana (Lange-Bertalot) Lange-Bertalot & S.Ulrich	Fragilaria nanana Lange-Bertalot		+					+			+				Attached
Staurosira neoproducta (Lange-Bertalot) Chudaev & Gololobova	Fragilaria neoproducta Lange-Bertalot		+					+			+				Attached
Fragilariforma nitzschioides (Grunow) Lange-Bertalot	Fragilaria nitzschioides Grunow		+					+		+					Attached
Fragilaria recapitellata Lange-Bertalot & Metzeltin			+					+				+			Attached
Martyana schulzii (C.Brockmann) Snoeijs	Fragilaria schulzii C.Brockmann		+					+					+		Attached
Ulnaria ulna (Nitzsch) Compère	Fragilaria ulna (Nitzsch) Lange-Bertalot		+					+						+	Attached
Ulnaria ungeriana (Grunow) Compère	ragilaria ungeriana Grunow		+					+						+	Attached
Gomphonema angustatum (Kützing) Rabenhorst			+					+					+		Attached
Gomphonema augur Ehrenberg			+					+			+				Attached
Gomphonemopsis exigua (Kützing) Medlin	Gomphonema exiguum Kützing		+					+				+			Attached
Gomphosphenia grovei var. lingulata (Hustedt) Lange-Bertalot	Gomphonema grovei var. lingulatum (Hustedt) Lange-Bertalot		+					+				+			Attached
Cyclotella meneghiniana var. hankensis Skvortzov			+					+			+				Attached
Gomphonema minutum (C.Agardh) C.Agardh			+					+				+			Attached
Gomphonema minutum f. pachypus Lange-Bertalot & E.Reichardt			+					+					+		Attached
Gomphonella olivacea (Hornemann) Rabenhorst	Gomphonema olivaceum (Hornemann) Ehrenberg		+					+				+			Attached
Gomphonella calcarea (Cleve) R.Jahn & N.Abarca	Gomphonema olivaceum var. calcareum (Cleve) Van Heurck		+					+					+		Attached
Gomphonema parvulum (Kützing) Kützing			+					+				+			Attached
Gomphonema pseudoaugur Lange-Bertalot			+					+		+					Attached
Gomphonella stauroneiformis (Grunow) R.Jahn & N.Abarca	Gomphonema stauroneiforme Grunow		+					+						+	Attached
Gomphonema tergestinum (Grunow) Fricke			+					+					+		Attached
Gomphonema truncatum Ehrenberg			+					+					+		Attached
Gyrosigma attenuatum (Kützing) Rabenhorst				+	+									+	Unattached
Aulacoseira ambigua (Grunow) Simonsen	Melosira ambigua (Grunow) O.Müller		+						+				+		Unattached
Aulacoseira granulata (Ehrenberg) Simonsen	Melosira granulata (Ehrenberg) Ralfs		+						+				+		Unattached
Meridion circulare (Greville) C.Agardh		+						+					+		Attached
Craticula accomoda (Hustedt) D.G.Mann	Navicula accomoda Hustedt			+	+							+			Unattached
Navicula bottnica Grunow				+	+						+				Unattached
Navicula capitatoradiata H.Germain ex Gasse				+	+								+		Unattached
Navicula vaucheriae J.B.Petersen	Naviculadicta vaucheriae (J.B.Petersen) Lange-Bertalot			+	+						+				Unattached
Navicula cryptocephala Kützing				+	+							+			Unattached
Humidophila laevissima (Cleve) R.L.Lowe & al.	Navicula gallica var. laevissima (Cleve) Lange-Bertalot			+	+					+					Unattached
Muelleria gibbula (Cleve) Spaulding & Stoermer	Navicula gibbula Cleve			+	+						+				Unattached
Craticula halophila (Grunow) D.G.Mann	Navicula halophila (Grunow) Cleve			+	+							+			Unattached
Navicula rhynchocephala Kützing				+	+								+		Unattached
Navicula riediana Lange-Bertalot & Rumrich				+	+									+	Unattached
Nitzschia agnita Hustedt				+	+						+				Unattached
Nitzschia dissipata (Kützing) Rabenhorst				+	+								+		Unattached
Nitzschia fonticola (Grunow) Grunow				+	+							+			Unattached
Nitzschia heufleriana Grunow				+	+									+	Unattached
Nitzschia monachorum Lange-Bertalot				+	+						+				Unattached
Nitzschia palea (Kützing) W.Smith				+	+							+			Unattached
Nitzschia perminuta Grunow				+	+						+				Unattached
Nitzschia sp.				+	+									+	Unattached
Pinnularia acidophila G.Hofmann & Krammer				+	+							+			Unattached
Pinnularia subrabenhorstii Krammer				+	+									+	Unattached
Surirella minuta Brébisson ex Kützing				+	+								+		Unattached
Ulnaria ulna (Nitzsch) Compère	Synedra ulna (Nitzsch) Ehrenberg		+					+						+	Attached
Tetracyclus rupestris (Kützing) Grunow				+	+							+			Unattached
